# Supplementary material for: Exploitation and Verification of a Stroma- and Metastasis-Associated Risk Prognostic Signature in Pancreatic Adenocarcinoma
Source: Pharmaceuticals (Basel). 2022 Oct 28;15(11):1336. doi: 10.3390/ph15111336 (PMC9696859; doi:10.3390/ph15111336)
Supplement: Supplementary file 1 [file pharmaceuticals-15-01336-s001.zip]

Archive with 1 entries (1 files):
- pharmaceuticals-1931139-supplementary.pdf
